# Supplementary material for: Genetic Analysis for the Flag Leaf Heterosis of a Super-Hybrid Rice WFYT025 Combination Using RNA-Seq
Source: Plants (Basel). 2023 Jun 29;12(13):2496. doi: 10.3390/plants12132496 (PMC10346679; doi:10.3390/plants12132496)
Supplement: Supplementary file 1 [file plants-12-02496-s001.zip]

Archive with 1 entries (1 files):
- plants-2415875-supplementary.pdf
